# Supplementary material for: Proteomic Insights into Seminal Plasma and Spermatozoa Proteins of Small-Spotted Catsharks, Scyliorhinus canicula: Implications for Reproductive Conservation in Aquariums
Source: Animals (Basel). 2024 Apr 24;14(9):1281. doi: 10.3390/ani14091281 (PMC11083954; doi:10.3390/ani14091281)
Supplement: Supplementary file 1 [file animals-14-01281-s001.zip]

Archive with 3 entries (3 files):
- Table S1.xlsx
- Table S2.xlsx
- Table S3.xlsb
