# Supplementary material for: Proteomic Insights into Seminal Plasma and Spermatozoa Proteins of Small-Spotted Catsharks, Scyliorhinus canicula: Implications for Reproductive Conservation in Aquariums
Source: Animals (Basel). 2024 Apr 24;14(9):1281. doi: 10.3390/ani14091281 (PMC11083954; doi:10.3390/ani14091281)
Supplement: Supplementary file 1 [file animals-14-01281-s001.zip › Table S1.xlsx]

## Sheet: Hoja1
Sample type	Sample Id	Sperm concentration (106/ml	Motility (%)	Viability (%)	Mitochondrial membrane high potential (%)
Wild	POOL 1	142	17	41.6268	91.9355
Wild	POOL 2	118	5	43.3673	82.7381
Wild	POOL 3	136	15	44.7301	79.0123
Wild	POOL4	58	50	78.9916	100
Aquarium	POOL 1	60	15	30.7359	96.4286
Aquarium	POOL 2	72	85	71.2195	94.4
Aquarium	POOL 3	66	60	80.1887	95.6044
Aquarium	POOL 4	94	70	77.561	98.0952
Means
Sample type	Sample Id	Sperm concentration (106/ml	Motility (%)	Viability (%)	Mitochondrial membrane high potential (%)
Wild		113.5	21.75	52.179	88.4215
Aquarium		93	57.5	64.9263	96.1321
