# Supplementary material for: Proteomic Insights into Seminal Plasma and Spermatozoa Proteins of Small-Spotted Catsharks, Scyliorhinus canicula: Implications for Reproductive Conservation in Aquariums
Source: Animals (Basel). 2024 Apr 24;14(9):1281. doi: 10.3390/ani14091281 (PMC11083954; doi:10.3390/ani14091281)
Supplement: Supplementary file 1 [file animals-14-01281-s001.zip › Table S2.xlsx]

## Sheet: Total expressed proteins in SP
Total expressed proteins in seminal plasma and spermatozoa between aquarium and wild animals showing Uniprot accession number, Gene name and fold change (aquarium/wild).
Fold change values are expressed in different colours (blue or red) depending if are under o upregulated, respectively. Green colour is used for differenctially expressed proteins showing p< 0.05.
Seminal plasma
Accesion number	Mean Aquarium	Mean Wild	Fold Change	P-value (T-test)	FDR
A0A091EFX1	64429.2	761249.3	0.08	0.37	0.968
P08779	171246.9	1394534.3	0.12	0.29	0.968
A0A401PRH3	17096.3	134415.5	0.13	0.17	0.968
H2QCZ7	159387.7	790869.8	0.20	0.27	0.968
H2Q607	121266.7	578732.8	0.21	0.27	0.968
A0A4X1ST65	9265.3	43076.0	0.22	0.23	0.968
C7S852	15287.9	57434.0	0.27	0.33	0.968
H6VRG2	118858.4	419808.9	0.28	0.37	0.968
E4YQQ2	9566.3	33274.8	0.29	0.29	0.968
A0A670XMS0	18526.4	62171.9	0.30	0.22	0.968
A0A401NWZ9	47573.7	145622.0	0.33	0.13	0.968
W5PTR5	12700.8	38779.5	0.33	0.20	0.968
A0A401RIK5	16889.9	51076.2	0.33	0.38	0.968
A0A4X2M259	64160.5	183840.9	0.35	0.38	0.968
A0A401SN40	65244.6	186311.6	0.35	0.33	0.968
A0A401SGX1	831443.9	2160768.3	0.38	0.41	0.968
A0A672JGH3	5948.7	15408.7	0.39	0.04	0.968
A0A401P0P2	30891.9	76576.6	0.40	0.23	0.968
A0A401PEC0	193120.5	471750.4	0.41	0.36	0.968
A0A401P9B8	94660.9	230221.1	0.41	0.16	0.968
A0A3B3R3H3	685812.4	1614042.2	0.42	0.41	0.968
A0A401Q8H2	22805.1	52582.0	0.43	0.10	0.968
A0A401PSN3	6766.1	15487.4	0.44	0.17	0.968
P13647	50918.8	115211.6	0.44	0.42	0.968
A0A401PMG2	232379.2	524305.2	0.44	0.43	0.968
V9KH30	50108.7	111956.0	0.45	0.20	0.968
A0A401PCG2	266435.3	594654.3	0.45	0.31	0.968
M0RDR6	104675.9	233243.7	0.45	0.44	0.968
B4DPP6	70470.6	153458.1	0.46	0.48	0.968
A0A673HBA1	2000255.4	4310396.9	0.46	0.47	0.968
A0A401NZH9	9154603.8	19592392.0	0.47	0.45	0.968
A0A401P0B8	51503.0	110045.1	0.47	0.22	0.968
A0A401P1T3	66978.6	141143.0	0.47	0.33	0.968
V9K9E7	33446.1	69355.5	0.48	0.24	0.968
A0A401P6V9	75078.2	155351.4	0.48	0.37	0.968
L9JAY0	18875.3	38960.9	0.48	0.35	0.968
A0A401SUE4	216559.7	424645.5	0.51	0.45	0.968
F6W0J7	77648.4	150177.3	0.52	0.19	0.968
A0A401PJI1	40995.7	79210.7	0.52	0.42	0.968
U5NJL5	75533.8	143805.2	0.53	0.38	0.968
A0A674EEA0	13759.6	26166.9	0.53	0.45	0.968
A0A401NXB1	37199.7	70569.7	0.53	0.38	0.968
A0A401NPB6	2672992.9	5046254.6	0.53	0.51	0.968
A0A401SFW4	31571.8	59372.6	0.53	0.42	0.968
H2QCZ6	1262500.4	2359649.8	0.54	0.43	0.968
A0A401PMZ9	20538.9	37847.6	0.54	0.23	0.968
G3EKK3	14046.1	25874.3	0.54	0.46	0.968
A0A401P8M9	6738.8	12371.8	0.54	0.25	0.968
A0A401S6P7	16705.2	30475.6	0.55	0.42	0.968
A0A401PQV9	164292.2	298337.7	0.55	0.48	0.968
A0A401RWU3	24595.5	44444.3	0.55	0.39	0.968
A0A401Q831	16044.1	28936.0	0.55	0.27	0.968
A0A401Q484	70216.2	123867.8	0.57	0.37	0.968
A0A401P2B9	13982.8	24583.1	0.57	0.30	0.968
U6DBQ0	213864.9	375629.2	0.57	0.58	0.968
A0A401P5I0	175382.1	304851.7	0.58	0.45	0.968
A0A401NMN3	234843.6	407911.3	0.58	0.55	0.968
A0A401NKT7	274702.0	468795.2	0.59	0.40	0.968
A0A401PTJ3	224128.7	373080.1	0.60	0.50	0.968
A0A401SUD7	31973.6	52675.8	0.61	0.49	0.968
A0A401T494	19808.8	32154.5	0.62	0.28	0.968
A0A3B4CCE9	43173.1	69617.9	0.62	0.32	0.968
M7BLK4	270553.1	433740.3	0.62	0.58	0.968
A0A401P1Y4	23312.4	37004.2	0.63	0.56	0.968
A0A401PSV1	341734.8	541687.6	0.63	0.52	0.968
A0A401Q6A8	1344455.9	2085306.7	0.64	0.68	0.968
M4QCJ8	84764.9	131124.6	0.65	0.53	0.968
A0A401PGK1	40764.5	62284.4	0.65	0.24	0.968
A0A401RYA7	49802.7	75894.2	0.66	0.58	0.968
A0A401PIZ4	1210996.3	1838863.8	0.66	0.67	0.968
A0A401T6C4	14594.6	22063.6	0.66	0.49	0.968
F6QU84	93112.2	140283.5	0.66	0.64	0.968
A0A401PD80	89897.3	132483.0	0.68	0.49	0.968
Q86YZ3	108670.6	159363.3	0.68	0.56	0.968
Q801K5	145324.2	213029.3	0.68	0.47	0.968
E4YD13	54987.3	80581.7	0.68	0.66	0.968
A0A401P9L8	35316.0	51132.8	0.69	0.73	0.968
A0A3G1ZJI6	49400560.1	70802321.2	0.70	0.69	0.968
A0A672IR68	170675.3	241987.5	0.71	0.71	0.968
A0A401NW55	61154.0	86305.5	0.71	0.62	0.968
L7SVB6	51188.6	71891.4	0.71	0.58	0.968
A0A401PH55	18573.9	26074.9	0.71	0.46	0.968
A0A401PED3	37664.1	52468.1	0.72	0.22	0.968
A0A3Q3AU10	882877.9	1227586.4	0.72	0.73	0.968
A0A401PJU3	160830.7	222198.0	0.72	0.62	0.968
Q4H132	25853.3	35686.4	0.72	0.64	0.968
A0A401Q0I5	27435.4	37826.9	0.73	0.57	0.968
A0A401Q1T6	51544.2	71026.5	0.73	0.69	0.968
A0A401NIQ4	2137324.1	2941407.9	0.73	0.71	0.968
A0A673BDK0	22524.3	30589.8	0.74	0.73	0.968
A0A401Q7A1	92557.2	125376.6	0.74	0.69	0.968
A0A401P1U4	22491.8	30012.9	0.75	0.53	0.968
P35908	404181.4	536295.4	0.75	0.37	0.968
A0A401Q9F1	46719.5	61892.9	0.75	0.73	0.968
A0A401NZC4	471142.9	618331.4	0.76	0.77	0.970
A0A401NUA1	51334.5	67364.6	0.76	0.59	0.968
A0A2K6NGJ1	3136380.4	4090730.9	0.77	0.34	0.968
A0A401PH33	340555.6	434979.5	0.78	0.60	0.968
A0A341CDU1	22817.3	28926.8	0.79	0.72	0.968
A0A401PZE5	278299.6	352616.5	0.79	0.73	0.968
A0A401PHK7	32588.0	41277.0	0.79	0.70	0.968
A0A401Q491	2525342.5	3192072.0	0.79	0.77	0.970
A0A401PED7	192065.3	242665.1	0.79	0.55	0.968
A0A401PDJ7	135862.8	171076.4	0.79	0.54	0.968
A0A401PYR8	39477.3	49289.0	0.80	0.82	0.970
A0A401PGJ3	143059.4	177961.9	0.80	0.64	0.968
A0A401PQM3	24418937.8	30051197.5	0.81	0.79	0.970
A0A401P8P8	391698.2	479960.8	0.82	0.80	0.970
H2SEJ5	8362.8	10197.3	0.82	0.67	0.968
A0A401PGN1	118592.6	142077.6	0.83	0.56	0.968
A0A401PUT3	71466.8	84883.2	0.84	0.63	0.968
A0A401PK06	981263.8	1154796.0	0.85	0.86	0.970
A0A669R2Y2	1761498.7	2058596.0	0.86	0.86	0.970
A0A401PFX2	104337.2	121670.1	0.86	0.81	0.970
A0A401P7Q4	240694.5	278895.3	0.86	0.68	0.968
A0A401NQQ2	123879.5	143068.4	0.87	0.86	0.970
A0A401NJ69	26302.0	30374.6	0.87	0.64	0.968
A0A401NRU0	47445.8	54453.4	0.87	0.62	0.968
A1L1E3	8141.8	9245.2	0.88	0.84	0.970
C5IWV5	4050105.0	4598119.5	0.88	0.60	0.968
A0A401S2F3	986663.8	1119549.1	0.88	0.87	0.970
A0A401Q056	70886.6	79624.7	0.89	0.82	0.970
G1NJN4	11165.6	12497.1	0.89	0.82	0.970
A0A401PPR7	57409.9	64139.6	0.90	0.81	0.970
A0A3P9QHT7	1686037.6	1880107.7	0.90	0.90	0.970
A0A401PM27	216240.5	240968.0	0.90	0.88	0.970
A0A401PW00	317765.7	351183.2	0.90	0.86	0.970
A0A401PWJ5	1249683.8	1374794.3	0.91	0.90	0.970
A0A402FMU3	9908.2	10812.2	0.92	0.83	0.970
A0A401SPX7	4662.9	5030.0	0.93	0.88	0.970
A0A401PR25	852301.0	916735.8	0.93	0.87	0.970
A0A401QNX8	223994.1	240512.0	0.93	0.93	0.983
W5M3A6	464137.3	496050.3	0.94	0.87	0.970
A0A401NJD8	18123.1	19348.7	0.94	0.90	0.970
A0A401PYA7	139191.3	147220.5	0.95	0.95	0.988
A0A401NZ53	8974446.3	9467870.8	0.95	0.94	0.988
A0A2J8SXI1	11298.2	11914.9	0.95	0.89	0.970
A0A401S8Z3	44361.7	46778.4	0.95	0.95	0.988
A0A401PGM8	353639.2	372167.6	0.95	0.91	0.970
Q801J7	15318.6	15984.8	0.96	0.93	0.983
A0A401S962	120063.9	123991.6	0.97	0.95	0.988
A0A401PS22	2395678.0	2471135.5	0.97	0.98	0.995
A0A401NL47	80799.0	82652.2	0.98	0.97	0.995
A0A401Q7N2	160836.0	162466.8	0.99	0.98	0.997
A0A401P8J3	183040568.1	184840019.0	0.99	0.99	0.997
A0A401PDR5	48974.5	48908.4	1.00	1.00	0.997
A0A401S8T4	64554.5	64458.8	1.00	1.00	0.997
A0A401P9N8	38385.0	38305.1	1.00	1.00	0.997
A0A401P763	1281345.1	1267019.6	1.01	0.99	0.997
A0A401NSF6	1226774.9	1203591.3	1.02	0.98	0.995
A0A401PG28	335215.1	325306.6	1.03	0.97	0.995
A0A401SF37	71094.4	68935.1	1.03	0.95	0.988
A0A401PBJ6	4707592.7	3514641.3	1.34	0.70	0.990
A0A401PYX3	84722.8	63244.9	1.34	0.47	0.975
A0A401P749	21187.8	15783.7	1.34	0.35	0.970
H2R0Z9	17034.9	12667.5	1.34	0.58	0.970
A0A401RPR7	270727.1	200903.5	1.35	0.52	0.975
G5DYK3	97224.3	72043.4	1.35	0.70	0.970
W5PJ14	40049.0	29467.0	1.36	0.29	0.968
A0A401P679	42561.8	31158.2	1.37	0.28	0.970
A0A401PVR8	7353.1	5380.7	1.37	0.46	0.970
Q9YI35	167667.2	122353.7	1.37	0.55	0.970
A0A665UW94	461646.7	336807.4	1.37	0.70	0.970
A0A401P079	590936.6	430202.4	1.37	0.62	0.970
A0A401PJV2	3156198.9	2289706.7	1.38	0.62	0.970
A0A401P572	2911878.6	2100814.8	1.39	0.63	0.970
A0A401NHP4	1995278.4	1423154.1	1.40	0.59	0.970
A0A401NJ27	163892.5	116782.5	1.40	0.59	0.970
A0A0P7UBU4	81360.1	57423.1	1.42	0.56	0.970
A0A093RU69	60426.1	41893.0	1.44	0.24	0.968
A0A401NGY9	20330.5	14068.2	1.45	0.51	0.970
A0A401NGS8	4486186.5	3069517.5	1.46	0.56	0.970
A0A401PY42	173543.3	118305.3	1.47	0.40	0.970
A0A401Q1E2	963143.0	653346.4	1.47	0.53	0.970
A0A401Q0E0	382862.4	257950.0	1.48	0.56	0.970
D0PQF8	1105560.9	741533.9	1.49	0.40	0.970
A0A401PPD3	203345.9	136091.5	1.49	0.47	0.970
A0A401P2R8	106081.4	70865.3	1.50	0.37	0.970
A0A401PHI7	230124.5	153271.7	1.50	0.51	0.968
A0A401Q4C8	17522.2	11612.4	1.51	0.58	0.968
A0A401NVN0	149307.5	98639.6	1.51	0.38	0.970
A0A401Q9A0	6058666.5	3962422.4	1.53	0.51	0.970
V9HWA9	136336.0	88334.8	1.54	0.76	0.970
A0A401QBZ1	70557.8	45615.9	1.55	0.42	0.970
A0A401NUB5	5064192.7	3249297.9	1.56	0.56	0.968
G1KUW7	188721.9	118498.6	1.59	0.43	0.970
A0A401Q4L5	241658.0	151624.0	1.59	0.36	0.968
A0A401PRA2	185637.7	115920.7	1.60	0.32	0.970
A0A401PK01	75317.1	46780.7	1.61	0.26	0.968
A0A401PMI6	2010703.0	1236848.0	1.63	0.52	0.968
L9KKE6	4829666.1	2957899.1	1.63	0.65	0.968
A0A401P2R6	62478.4	38082.4	1.64	0.30	0.968
A0A401P2Q1	1994270.9	1213314.1	1.64	0.37	0.968
A0A4U1EJD5	761314.7	461809.0	1.65	0.45	0.968
E3TC26	169634.3	102260.3	1.66	0.40	0.968
A0A401P340	35233.9	21223.5	1.66	0.31	0.968
A0A401PXY3	1325093.3	789150.5	1.68	0.45	0.968
A0A401NNA6	143779.1	85143.0	1.69	0.24	0.968
A0A401P304	76309.1	44632.1	1.71	0.05	0.968
D0PQF7	479036.5	278092.4	1.72	0.37	0.968
A0A401NR58	21425.4	12267.3	1.75	0.08	0.970
L8IKV5	590273.3	336798.4	1.75	0.48	0.968
A0A401T7M6	107341.9	61196.1	1.75	0.22	0.968
A0A401NVR3	205943.6	116155.1	1.77	0.28	0.968
A0A401PBJ6	4707592.7	3514641.3	1.34	0.70	0.968
A0A401PYX3	84722.8	63244.9	1.34	0.47	0.968
A0A401P749	21187.8	15783.7	1.34	0.35	0.968
H2R0Z9	17034.9	12667.5	1.34	0.58	0.968
A0A401RPR7	270727.1	200903.5	1.35	0.52	0.968
G5DYK3	97224.3	72043.4	1.35	0.70	0.968
W5PJ14	40049.0	29467.0	1.36	0.29	0.968
A0A401P679	42561.8	31158.2	1.37	0.28	0.968
A0A401PVR8	7353.1	5380.7	1.37	0.46	0.968
Q9YI35	167667.2	122353.7	1.37	0.55	0.968
A0A665UW94	461646.7	336807.4	1.37	0.70	0.968
A0A401P079	590936.6	430202.4	1.37	0.62	0.968
A0A401PJV2	3156198.9	2289706.7	1.38	0.62	0.968
A0A401P572	2911878.6	2100814.8	1.39	0.63	0.968
A0A401NHP4	1995278.4	1423154.1	1.40	0.59	0.968
A0A401NJ27	163892.5	116782.5	1.40	0.59	0.968
A0A0P7UBU4	81360.1	57423.1	1.42	0.56	0.968
A0A093RU69	60426.1	41893.0	1.44	0.24	0.968
A0A401NGY9	20330.5	14068.2	1.45	0.51	0.968
A0A401NGS8	4486186.5	3069517.5	1.46	0.56	0.968
A0A401PY42	173543.3	118305.3	1.47	0.40	0.968
A0A401Q1E2	963143.0	653346.4	1.47	0.53	0.968
A0A401Q0E0	382862.4	257950.0	1.48	0.56	0.968
D0PQF8	1105560.9	741533.9	1.49	0.40	0.968
A0A401PPD3	203345.9	136091.5	1.49	0.47	0.968
A0A401P2R8	106081.4	70865.3	1.50	0.37	0.968
A0A401PHI7	230124.5	153271.7	1.50	0.51	0.968
A0A401Q4C8	17522.2	11612.4	1.51	0.58	0.968
A0A401NVN0	149307.5	98639.6	1.51	0.38	0.968
A0A401Q9A0	6058666.5	3962422.4	1.53	0.51	0.968
V9HWA9	136336.0	88334.8	1.54	0.76	0.970
A0A401QBZ1	70557.8	45615.9	1.55	0.42	0.968
A0A401NUB5	5064192.7	3249297.9	1.56	0.56	0.968
G1KUW7	188721.9	118498.6	1.59	0.43	0.968
A0A401Q4L5	241658.0	151624.0	1.59	0.36	0.968
A0A401PRA2	185637.7	115920.7	1.60	0.32	0.968
A0A401PK01	75317.1	46780.7	1.61	0.26	0.968
A0A401PMI6	2010703.0	1236848.0	1.63	0.52	0.968
L9KKE6	4829666.1	2957899.1	1.63	0.65	0.968
A0A401P2R6	62478.4	38082.4	1.64	0.30	0.968
A0A401P2Q1	1994270.9	1213314.1	1.64	0.37	0.968
A0A4U1EJD5	761314.7	461809.0	1.65	0.45	0.968
E3TC26	169634.3	102260.3	1.66	0.40	0.968
A0A401P340	35233.9	21223.5	1.66	0.31	0.968
A0A401PXY3	1325093.3	789150.5	1.68	0.45	0.968
A0A401NNA6	143779.1	85143.0	1.69	0.24	0.968
A0A401P304	76309.1	44632.1	1.71	0.05	0.968
D0PQF7	479036.5	278092.4	1.72	0.37	0.968
A0A401NR58	21425.4	12267.3	1.75	0.08	0.968
L8IKV5	590273.3	336798.4	1.75	0.48	0.968
A0A401T7M6	107341.9	61196.1	1.75	0.22	0.968
A0A401NVR3	205943.6	116155.1	1.77	0.28	0.968
A0A401NL15	451887.0	253987.1	1.78	0.10	0.968
A0A401PUD0	53946.7	30181.9	1.79	0.10	0.968
Q2Y2P1	178334.6	99307.2	1.80	0.37	0.968
A0A401NYH2	54672.8	30331.5	1.80	0.39	0.968
A0A401PBK1	14537409.9	8026585.4	1.81	0.38	0.968
A0A401NPG3	7476902.9	4025222.1	1.86	0.36	0.968
D0FYH7	669464.8	356252.6	1.88	0.35	0.968
A0A401P5M6	316748.0	167940.7	1.89	0.43	0.968
A0A401PVG6	231624.8	120818.4	1.92	0.25	0.968
A0A401P430	225045.1	116288.3	1.94	0.35	0.968
A0A401PJX3	12509169.6	6255511.2	2.00	0.31	0.968
A0A146GF00	226726.1	113199.0	2.00	0.27	0.968
A0A401PWD5	147039.3	73212.3	2.01	0.42	0.968
A0A401PRC8	166951.0	82747.0	2.02	0.02	0.968
A0A3B4GYK9	18344.9	8925.3	2.06	0.49	0.968
A0A3Q3KVR6	635615.6	298616.7	2.13	0.37	0.968
G3SZF5	65902.9	30737.6	2.14	0.48	0.968
A0A665SWB2	103611.2	47987.8	2.16	0.15	0.968
U3JUN0	37977.3	17446.3	2.18	0.41	0.968
A0A401PZG0	480330.6	214967.7	2.23	0.24	0.968
A0A401P7X9	604063.1	266964.7	2.26	0.35	0.968
A0A401PQB8	1048857.2	455268.6	2.30	0.26	0.968
A0A401NXK3	23273.5	9728.7	2.39	0.17	0.968
A0A401SXI5	36194.1	14502.4	2.50	0.49	0.968
A0A401Q2M4	70004.1	27765.7	2.52	0.09	0.968
A0A401RFG8	454751.3	164665.1	2.76	0.32	0.968
A0A401QG50	1522094.9	530189.6	2.87	0.21	0.968
A0A3B3XNK8	213893.0	71956.2	2.97	0.18	0.968
A0A401SIL8	4699075.1	1559821.3	3.01	0.21	0.968
A0A401SCL2	48038.8	15732.4	3.05	0.43	0.968
W5NKS3	188337.3	59918.1	3.14	0.13	0.968
A0A401PF86	1276035.6	402822.0	3.17	0.21	0.968
A0A0P7UW68	168755.8	49219.2	3.43	0.18	0.968
A0A401PFM3	934938.3	270558.0	3.46	0.21	0.968
A0A401PQT7	360513.8	102245.8	3.53	0.20	0.968
A0A401PJ61	14063.8	3965.9	3.55	0.09	0.968
A0A401S584	37358.6	10130.8	3.69	0.09	0.968
A0A401NJ25	65307.5	16262.6	4.02	0.45	0.968
W5MF95	37256.2	8721.6	4.27	0.14	0.968
A0A401Q6S4	44464.5	7811.9	5.69	0.11	0.968
W5UJ51	42883.2	6955.2	6.17	0.28	0.968
Q5T749	46082.9	6826.2	6.75	0.09	0.968
A0A0E9QMQ7	256106.7	17722.0	14.45	0.38	0.968
P03983	1932325.7	117275.8	16.48	0.41	0.968
A0A401SFU7	326143.1	13682.8	23.84	0.38	0.968
A0A3B3SKD8	268416.1	10251.9	26.18	0.37	0.968
V8NS84	249972.7	9352.3	26.73	0.38	0.968
A0A401Q6E3	1121635.1	11340.3	98.91	0.29	0.968
A0A663E8J4	8065461.3	6295.5	1281.15	0.39	0.968

## Sheet: Total expressed proteins in SPZ
Total expressed proteins in seminal plasma and spermatozoa between aquarium and wild animals showing Uniprot accession number. Gene name and fold change (aquarium/wild).
Fold change values are expressed in different colours (blue or red) depending if are under o upregulated. respectively. Green colour is used for differenctially expressed proteins showing p< 0.05.
Spermatozoa
ID	Mean Aquarium	Mean Wild	Fold Change	P-value (T-test)	FDR
A0A2K6NGJ1	11622.3	2590549.5	-7.8	0.03	0.211
A0A401S962	15125.5	891715.3	-5.9	0.037	0.215
C5IWV5	61329.1	2702194.3	-5.5	0.031	0.212
A0A401S2F3	22091.7	936455.5	-5.4	0.01	0.162
A0A3Q2EGC3	7620	246646.5	-5	0.012	0.169
A0A401SKQ2	29051.2	738280.3	-4.7	0.006	0.114
W6GH01	10643.8	260370.8	-4.6	0.232	0.427
A0A401PG28	11126.4	224337.9	-4.3	0.005	0.111
A0A401Q0I2	11109.4	172838.6	-4	0.215	0.417
A0A401PCP3	29322.3	416516.2	-3.8	0.035	0.214
A0A401NGE4	2397.1	33637.4	-3.8	0.085	0.305
A0A401NZH9	631304.7	8600836.3	-3.8	0.009	0.150
A0A401NHC9	15358.9	208106.4	-3.8	0.068	0.281
A0A401P0P2	4603.5	57535.4	-3.6	0.066	0.280
A0A401P8H4	7980.3	98941.1	-3.6	0.047	0.239
A0A401P1T3	29468.3	347304.6	-3.6	0.028	0.208
A0A5A9NTN4	7315.4	82830.9	-3.5	0.039	0.215
A0A401S8Z3	14525.4	150846.1	-3.4	0.003	0.084
A0A401Q011	10012.8	103712	-3.4	0.055	0.251
A0A401QD94	9745.2	100889.6	-3.4	0.199	0.402
V9KDC3	8006.4	82305.7	-3.4	0.139	0.348
A0A401PMI6	89817.8	896087.7	-3.3	0.02	0.189
A0A401NQV8	4883.4	48553.3	-3.3	0	0.000
A0A401SDW4	39839.3	392715.4	-3.3	0.002	0.076
A0A401PLW3	4170	39872.2	-3.3	0.008	0.138
A0A3P9H3V7	15789.2	150350.2	-3.3	0.017	0.182
A0A401QCT0	30147.6	245053.2	-3	0.021	0.189
A0A401P8F9	11521.2	93618.8	-3	0.063	0.271
A0A401SCL2	2761.1	21871	-3	0	0.000
A0A091D8I1	11876.8	89336.4	-2.9	0.018	0.185
A0A401PDC6	5127	38435.8	-2.9	0.039	0.215
F6W0J7	12894.8	95658.6	-2.9	0.022	0.189
A0A401P1Y4	6984.4	51017.3	-2.9	0.053	0.251
H2ZZ89	8691.7	63246.7	-2.9	0.027	0.206
A0A401SDH7	12106.5	85050.9	-2.8	0.036	0.214
A0A674JPV6	36140.2	231830.8	-2.7	0	0.000
A0A401NW55	24858	154616.7	-2.6	0.019	0.188
H3BIA2	11079.1	67454.6	-2.6	0.017	0.182
A0A401P5V9	108405.3	641801.1	-2.6	0.011	0.163
Q28887	20049.3	115525.6	-2.5	0.007	0.129
A0A401Q3Q6	36805.7	208253.3	-2.5	0.074	0.292
A0A3B3Q9P1	8283.7	46773	-2.5	0.112	0.320
A0A401PIE8	209638.3	1180261.8	-2.5	0.022	0.189
U3JZI3	9368.8	52572.9	-2.5	0.098	0.315
A0A401SX52	39928.7	222694.2	-2.5	0.043	0.225
A0A401P0B8	6510	35760.7	-2.5	0.297	0.473
A0A4W5QWP8	103847.5	570326.5	-2.5	0.006	0.114
A0A401NTK6	3865.4	20692.7	-2.4	0.132	0.344
Q5ZJ35	9436	50504.5	-2.4	0.045	0.233
A0A672G9N0	6259.8	33305.9	-2.4	0.21	0.412
A0A401PGM8	98911.9	518648	-2.4	0.036	0.214
V9KE67	3644.5	19074.4	-2.4	0.019	0.188
A0A401SBH2	8256.6	42782	-2.4	0.006	0.114
A0A401QGJ4	25084.5	126427.2	-2.3	0.001	0.067
A0A401P2B9	13789.9	68990.2	-2.3	0	0.000
A0A401NYA7	89182.6	440527.3	-2.3	0.026	0.201
A0A401NV38	37094.2	180751.1	-2.3	0.002	0.076
A0A401PWD5	12305.4	59880.1	-2.3	0.101	0.315
A0A401RYQ5	95079.8	450358.6	-2.2	0.41	0.558
D0PQF8	97771.2	462280.6	-2.2	0.016	0.182
V8NL59	5428.5	24963.3	-2.2	0.061	0.267
A0A670JY74	46779.2	214508.8	-2.2	0.013	0.174
A0A401P232	5519	24544	-2.2	0.022	0.189
Q71DI1	27638.5	122814.1	-2.2	0.017	0.182
A0A151PE74	61887.4	274602.4	-2.1	0.075	0.292
A0A401PAQ5	8376.4	34840.5	-2.1	0.024	0.194
A0A401P5Y1	80399	333086	-2.1	0.018	0.185
A0A401Q179	207150.5	845520.8	-2	0.054	0.251
A0A401PYQ7	37135.3	149292.7	-2	0.17	0.378
A0A401NWX3	510915.7	2027694.5	-2	0.002	0.076
A0A401QDW2	46162.9	183033.7	-2	0.084	0.305
A0A401RS26	6849.4	26768	-2	0.202	0.402
A0A401NLX1	11635.8	45327.9	-2	0.003	0.084
A0A401PMK1	98581	382112.5	-2	0.035	0.214
A0A401SX76	10976.3	42508.8	-2	0.272	0.451
A0A401NWG0	13026.3	49871.1	-1.9	0	0.000
Q6EE46	4418	16825.1	-1.9	0.094	0.315
A0A3Q2LFG1	6347	23774.6	-1.9	0.109	0.320
A0A401PHR0	6291.4	23341.6	-1.9	0.021	0.189
A0A401QDA4	37825.8	140242.9	-1.9	0.182	0.387
R0KRQ4	14995.9	54513.4	-1.9	0.029	0.209
G5DYA8	9282.1	33308.3	-1.8	0.005	0.111
G3HPV6	25456.2	90874.8	-1.8	0.238	0.431
A0A401NHV2	10148.7	36226.1	-1.8	0.014	0.174
W5PPH6	9179.3	32662.4	-1.8	0.017	0.182
A0A401PYG1	87986.8	312937.6	-1.8	0.02	0.189
A0A452U0M3	23130.6	82009.3	-1.8	0.033	0.212
V9KLY5	20288.8	70662.2	-1.8	0.047	0.239
A0A401PKW0	3769.9	13099.3	-1.8	0.043	0.225
V9L9H8	28393.2	96142.8	-1.8	0.089	0.313
A0A401PRC8	22981.9	76162.8	-1.7	0.032	0.212
A0A3B1JVD9	8966	29636.6	-1.7	0.22	0.421
A0A093RU69	7779.3	25652.9	-1.7	0.102	0.315
A0A401PX28	11505.4	37718.1	-1.7	0.119	0.326
A0A401RY87	13583.5	44322.5	-1.7	0.005	0.111
W5K7X2	8516	27640.1	-1.7	0.262	0.447
A0A401T623	15769.7	50856.6	-1.7	0.055	0.251
V9HW34	20201	64782.1	-1.7	0.214	0.417
A0A401RV97	11233.1	36019.3	-1.7	0.013	0.174
I3JAB0	11471.2	35869.8	-1.6	0.126	0.336
Q8UW58	11428.5	34957.4	-1.6	0.236	0.430
A0A401P7J0	7610.6	23107.8	-1.6	0.001	0.067
A0A401Q018	302648	914605.9	-1.6	0.026	0.201
A0A401NI61	12363.5	35895.7	-1.5	0.068	0.281
A0A401NIE3	16438.8	47155.2	-1.5	0.021	0.189
A0A401P1B5	121742.3	347540	-1.5	0.04	0.218
V9KKA6	9534	26802.3	-1.5	0.373	0.533
A0A401PXE9	37007.7	104033.2	-1.5	0.006	0.114
H0V0G1	30898.7	85916.7	-1.5	0.22	0.421
A0A401P2P7	543646.2	1511234.4	-1.5	0.017	0.182
A0A401NQM6	12596.6	34334.3	-1.4	0.091	0.315
A0A401PDY7	13484.9	36668.3	-1.4	0.177	0.382
A0A401PRH3	235989.9	627240.1	-1.4	0.135	0.344
A0A401T2W3	35338	93603.1	-1.4	0.147	0.358
Q86YZ3	17632.5	45593.1	-1.4	0.088	0.311
B1H2M4	45673.4	116262.7	-1.3	0.114	0.324
D0PQH7	8015.6	20324.4	-1.3	0.131	0.343
A0A401P4D5	52038.9	131814.3	-1.3	0.16	0.371
A0A401P6M2	25026.9	63122.2	-1.3	0.014	0.174
A0A401PNZ8	32377.7	81415.5	-1.3	0.077	0.294
A0A401NH33	14082.4	35341.2	-1.3	0.024	0.194
A0A401SHV1	39007.3	97673.2	-1.3	0.262	0.447
A0A667XQ19	14626.9	36608.7	-1.3	0.205	0.407
A0A401NGS2	52827.7	130903.8	-1.3	0.148	0.358
A0A401NPH1	42365	104642.3	-1.3	0.048	0.240
A0A401RL84	15244.5	37533.5	-1.3	0.191	0.400
A0A401S408	31203.2	75247.7	-1.3	0.119	0.326
A0A401PSX1	17939.3	43256.3	-1.3	0.274	0.453
V9KK05	20869.1	50065.6	-1.3	0.196	0.402
A0A401PUC9	111429.9	265556	-1.3	0.079	0.299
A0A401SLS5	15074.8	35844.5	-1.2	0.097	0.315
Q92115	10459.4	24759.8	-1.2	0.136	0.344
A0A401P9P1	284541.7	671854.4	-1.2	0.002	0.076
A0A401QBS9	101180.8	237740.7	-1.2	0.103	0.315
F6UZX8	12330.1	28898.8	-1.2	0.03	0.211
A0A401Q4X4	64310.6	149123.8	-1.2	0.058	0.258
A0A401PLJ0	33892	78014.6	-1.2	0.065	0.278
A0A670IWL0	18624.2	42771.9	-1.2	0.286	0.466
A0A401NJ02	20180	46310.6	-1.2	0.346	0.508
A0A401PJI1	73059.2	166564.3	-1.2	0.115	0.325
A0A401NXZ7	97875.5	222435.1	-1.2	0.133	0.344
A0A401QAH0	15630.1	35452.4	-1.2	0.249	0.442
P13647	80416.3	178832	-1.2	0.257	0.444
A0A401S1B1	29216.5	64772.3	-1.1	0.12	0.326
A0A401PTJ3	147076.4	322899.1	-1.1	0.056	0.251
A0A401PCY4	87577.2	191860.2	-1.1	0.255	0.444
A0A670XMS0	98044.2	214660.3	-1.1	0.028	0.208
A0A401P9B0	15741.8	34405.6	-1.1	0.24	0.432
A0A669R2Y2	535328.2	1168404.9	-1.1	0.159	0.371
R0JE46	41293.5	90034.1	-1.1	0.1	0.315
A0A401Q409	9796.2	21354.9	-1.1	0.395	0.549
A0A401T2E1	10733.9	22923.5	-1.1	0.073	0.291
A0A401SID9	48843.6	102750.5	-1.1	0.155	0.366
A0A401RPC7	22479.5	46825.1	-1.1	0.235	0.430
V9KIL2	39056.2	80725.6	-1	0.217	0.420
A0A401RP72	54035.5	111000.5	-1	0.256	0.444
A0A3G1ZJI6	93136.8	190336.9	-1	0.357	0.518
K4FYS9	301635.5	611972.5	-1	0.272	0.451
A0A401PYA7	295381.4	598330.2	-1	0.118	0.326
A0A401NGP8	30179.4	60788.5	-1	0.135	0.344
W5UAW9	47453	95335.9	-1	0.23	0.427
A0A401PMX0	115742.2	232077	-1	0.225	0.426
A0A401PV01	44587.2	88839.6	-1	0.109	0.320
A0A401Q8G1	16888.7	33450.2	-1	0.339	0.503
A0A401P109	21094.6	41583.9	-1	0.201	0.402
A0A401SK27	13062	25609.6	-1	0.32	0.491
A0A401P9L8	141819.8	275550.7	-1	0.073	0.291
Q6EE95	13688.5	26488.8	-1	0.328	0.494
A0A401PA82	114294.4	218525.5	-0.9	0.075	0.292
A0A401PSW7	478463.1	902054.1	-0.9	0.086	0.306
G7PTR1	676987.2	1254891.8	-0.9	0.411	0.558
A0A401P9B8	63937.5	118263.8	-0.9	0.105	0.315
A0A401PJ04	79365.2	146688.7	-0.9	0.148	0.358
H3BDI4	19658.2	36110.5	-0.9	0.339	0.503
A0A5F4C551	26555.6	48571.3	-0.9	0.363	0.524
A0A401RR99	1152475.6	2095946.1	-0.9	0.319	0.491
A0A498NMX0	52191	94242.2	-0.9	0.179	0.382
A0A401NMN3	2858510.6	5122016.3	-0.8	0.142	0.354
K4GIQ5	14007.3	25067.4	-0.8	0.349	0.511
A0A401Q9S4	11940	21336	-0.8	0.177	0.382
A0A401P381	63984.6	113365	-0.8	0.13	0.342
A0A401PH96	166536.9	293884.1	-0.8	0.268	0.451
K7G6M3	19141.3	33647.9	-0.8	0.327	0.494
A0A401NTN3	32271.8	55738.2	-0.8	0.2	0.402
A0A401RUV1	61862.1	106675.3	-0.8	0.109	0.320
A0A401RH25	38881.3	66860	-0.8	0.328	0.494
A0A401SUE4	10188.4	17510	-0.8	0.383	0.541
A0A401Q9H3	1596019.6	2741648.4	-0.8	0.287	0.466
W5PB77	11225.5	19197.3	-0.8	0.227	0.427
A0A673BDK0	103403.4	176788.8	-0.8	0.377	0.535
A0A401SRU0	419546.5	710772.6	-0.8	0.304	0.477
A0A401P3M5	60738.4	101602.1	-0.7	0.147	0.358
A0A401PUX6	39416.6	64758.3	-0.7	0.286	0.466
A0A401PDR5	16191.7	25535.1	-0.7	0.499	0.635
A0A401NSC3	149297.4	235377.3	-0.7	0.197	0.402
A0A401PQS3	143593.6	222498.9	-0.6	0.27	0.451
A0A455VBQ4	10694.4	16544.5	-0.6	0.507	0.642
A0A401PCG2	259436.4	400202.7	-0.6	0.168	0.377
V9KPE3	41885	64408.4	-0.6	0.401	0.553
A0A401PLR4	21041	32344	-0.6	0.139	0.348
V9K9Z3	11426.8	17554.6	-0.6	0.41	0.558
B2R853	44622.8	68133	-0.6	0.5	0.635
V9KYI3	89201.3	135009.9	-0.6	0.154	0.365
A0A401SS41	14864.3	22441.6	-0.6	0.433	0.580
S7NBB7	38258.4	57613.3	-0.6	0.08	0.301
A0A401PF35	128087.1	192770.1	-0.6	0.341	0.503
A0A401SZX7	38757.2	58030.6	-0.6	0.486	0.628
V9K786	8747.2	13071	-0.6	0.407	0.557
A0A401QKP5	15274.1	22558.2	-0.6	0.124	0.333
Q4SDR4	15547.3	22956.5	-0.6	0.356	0.518
A0A401NNQ2	14339.1	21141	-0.6	0.229	0.427
W5Q8M3	8880.3	12842.5	-0.5	0.247	0.440
A0A401QB66	44347.2	62597.1	-0.5	0.325	0.494
A0A401NM40	187798.5	264711.3	-0.5	0.228	0.427
A0A401PI07	16320.4	22925.2	-0.5	0.49	0.630
R7VRD4	42466.3	59580	-0.5	0.635	0.738
A0A401NGY9	300976	422165.9	-0.5	0.446	0.591
A0A401SQ97	32514.3	45390	-0.5	0.236	0.430
A0A401PYM3	70952.5	98626.1	-0.5	0.574	0.703
A0A665VYP0	13922.3	19232.7	-0.5	0.614	0.724
A0A401PGS8	103290.1	141740.4	-0.5	0.186	0.391
A0A401P4E6	105568.2	143928.8	-0.4	0.603	0.714
A0A401NLZ2	52103.5	70693.9	-0.4	0.488	0.629
A0A401NT75	7557.4	10201.1	-0.4	0.543	0.676
A0A401PXR3	69954.5	94296.9	-0.4	#N/A	NA
A0A401SW93	57315	76904.3	-0.4	0.545	0.677
A0A401P339	15650.1	20978.9	-0.4	0.438	0.585
A0A401NIG9	23609.1	31581.4	-0.4	0.319	0.491
A0A401NUS3	27483.9	36709.7	-0.4	0.422	0.571
A0A401PYR8	475647.8	633248.1	-0.4	0.686	0.776
A0A401PW49	228047.9	303206.7	-0.4	0.128	0.338
A0A401P8J3	80579919.5	106934663.8	-0.4	0.211	0.413
A0A401P879	122463.1	161999.4	-0.4	0.577	0.705
A0A401NJ65	69209.7	90508.3	-0.4	0.55	0.681
A0A401RXK6	28541.4	37155.8	-0.4	0.653	0.752
A0A401NJD8	120453.2	156665.1	-0.4	0.472	0.618
A0A401P8T9	22068	28647.2	-0.4	0.45	0.595
A0A401PHJ3	100772.1	129617.4	-0.4	0.625	0.730
A0A401NJY1	21296.3	27169.4	-0.4	0.443	0.588
A0A401PZV1	110753.7	140962.9	-0.3	0.358	0.518
V9L8V9	175082	222514.6	-0.3	0.574	0.703
A0A401NN61	158185.2	200781.5	-0.3	0.529	0.660
A0A401P2R8	71557.1	90668.5	-0.3	0.149	0.358
A0A401Q014	861327.1	1064087.1	-0.3	0.623	0.730
A0A401Q2R1	56906.2	70292.7	-0.3	0.626	0.730
A0A401NMQ6	221176.2	271230.1	-0.3	0.694	0.782
A0A401PJU1	389377	474280.7	-0.3	0.432	0.580
Q6EE47	11255.3	13615	-0.3	0.676	0.770
H2Q607	19323.3	23371.1	-0.3	0.584	0.706
A0A292GNA8	23181.8	27905	-0.3	0.557	0.687
H2NWH9	13195.1	15837.3	-0.3	0.744	0.827
A0A401NYA3	20620.1	24719.4	-0.3	0.591	0.707
A0A665SWB2	165038.5	197738.2	-0.3	0.726	0.811
A0A401PA98	632484.6	752135.1	-0.2	0.65	0.751
A0A401NX24	30429.8	36118.8	-0.2	0.501	0.635
A0A401PHW5	155767.3	182453.2	-0.2	0.678	0.770
V9L6Y5	86473.5	100939.9	-0.2	0.581	0.706
A0A401PA35	1658162.7	1933271.9	-0.2	0.657	0.753
A0A673BQ87	30693.2	35644.5	-0.2	0.708	0.794
Q9HB00	32610.4	36802.6	-0.2	0.821	0.886
A0A401PGY7	66643.9	75115.5	-0.2	0.751	0.829
A0A401PZ77	115989.6	130251	-0.2	0.664	0.758
A0A401PC19	77624.6	87079.6	-0.2	0.809	0.878
Q4SJX6	75589	84259	-0.2	0.784	0.858
A0A401PMD4	311131.2	346371.6	-0.2	0.706	0.794
A0A401PQ17	18352.4	20353.1	-0.1	0.853	0.913
Q76BC4	3000960.7	3282662	-0.1	0.879	0.928
A0A444UC65	11805.3	12768.7	-0.1	0.86	0.914
A0A401PY63	1246638.6	1341235.4	-0.1	0.883	0.930
P35908	591668.4	634694.9	-0.1	0.917	0.949
Q801K5	2718897	2901256.3	-0.1	0.922	0.950
A0A401NRC9	15738.5	16726	-0.1	0.904	0.943
A0A401P3I7	262111.5	275125	-0.1	0.826	0.889
A0A401NZU8	11262.2	11818	-0.1	0.856	0.914
P13645	307554.3	321818.4	-0.1	0.915	0.949
A0A401PYA3	95832.5	99752.6	-0.1	0.94	0.960
A0A401PKM1	69898.1	72727.2	-0.1	0.911	0.948
A0A401QHB6	23375.2	24242.3	-0.1	0.94	0.960
A0A401SY89	34643.7	35451.7	0	0.943	0.961
A0A401NL47	317487.3	323085.7	0	0.981	0.987
A0A401RH12	27394.4	27828	0	0.985	0.989
A0A401RSF5	4460.7	4519	0	0.968	0.977
A0A401PEC0	330129.6	330013.5	0	0.999	0.999
A0A401PVR9	68198.2	67763.1	0	0.963	0.974
A0A401S6M4	35030.7	34799.3	0	0.99	0.992
A0A401SEG3	115159.2	112462.3	0	0.959	0.972
A0A401PS90	101889.5	99320	0	0.955	0.970
A0A401P2A9	131816.5	128280.5	0	0.976	0.983
A0A401QE56	67948.4	65620.2	0.1	0.936	0.960
A0A401PCU1	9472.8	9131.4	0.1	0.953	0.969
A0A401PT36	131131.7	125071.9	0.1	0.893	0.937
A0A401PW90	41137	39146.9	0.1	0.94	0.960
A0A401SEK9	169233.1	160257.7	0.1	0.887	0.932
A0A401PIZ4	1010041.1	956091.1	0.1	0.919	0.949
A0A401Q0J3	148141.5	139435.3	0.1	0.798	0.870
A0A401PJ76	173011.3	162790.7	0.1	0.914	0.949
A0A401Q9E7	51355.7	47804.4	0.1	0.932	0.959
A0A401PQV9	1445321.7	1343852.7	0.1	0.897	0.939
A0A401P9X8	68721	63807.5	0.1	0.877	0.927
A0A401PCB3	98730.9	91495.3	0.1	0.875	0.927
Q801K6	143395.2	128786.9	0.2	0.858	0.914
W5UBA3	335087.1	300278.9	0.2	0.777	0.852
W5QD03	19662.4	17612.6	0.2	0.813	0.880
A0A401RP89	28852.7	25591.4	0.2	0.899	0.939
A0A401RSP5	626851.4	553020.4	0.2	0.849	0.910
A0A401T4I1	252854.2	223030.4	0.2	0.861	0.914
A0A401PL09	29909	26224.9	0.2	0.805	0.875
A0A1A7YES0	57942.4	50563.4	0.2	0.745	0.827
A0A401PGJ3	878937.9	763073.2	0.2	0.814	0.880
A0A401T0E7	169891.5	147021	0.2	0.754	0.830
A0A401PNL3	21490.8	18390.5	0.2	0.583	0.706
A0A401PFE8	1099342.3	932277.5	0.2	0.685	0.776
A0A401T459	17888.4	14912.6	0.3	0.748	0.829
A0A401Q7D2	180227.4	150129.1	0.3	0.788	0.861
H2QCZ6	923939.4	768629.9	0.3	0.75	0.829
A0A401NQR8	33028.6	27167.9	0.3	0.718	0.804
K4FTL7	28567.8	23266	0.3	0.655	0.752
A0A5A9N6Q1	127202.4	103107.9	0.3	0.582	0.706
A0A6B0R3K5	212440.1	170519.3	0.3	0.649	0.751
A0A2J8VL67	125196.4	100166.1	0.3	0.838	0.900
A0A096P5N3	68014.4	53394.7	0.3	0.481	0.625
A0A401T7M6	38000.8	29785.6	0.4	0.663	0.758
Q9NZT1	41475.3	32440	0.4	0.303	0.477
Q4H132	18697.2	14580.7	0.4	0.528	0.660
A0A401P4J3	30761.8	23968.2	0.4	0.734	0.818
A0A2J8SXK8	34559.1	26763.1	0.4	0.76	0.835
A0A401SIA3	136690.4	104464.1	0.4	0.592	0.707
A0A401NQE7	26306.2	19978.4	0.4	0.591	0.707
A0A401RIK6	49612.3	37644.7	0.4	0.566	0.696
A0A401Q458	753382.2	566635.8	0.4	0.636	0.738
A0A401S8E3	338978.9	254616.2	0.4	0.51	0.642
A0A674EEA0	19228.1	14402	0.4	0.654	0.752
A0A401PJZ9	119502.3	88905.1	0.4	0.341	0.503
A0A401NMQ1	115019.5	84781.1	0.4	0.23	0.427
K4G6K6	290728.8	209378.3	0.5	0.426	0.574
A0A401P8K0	127939	91745.4	0.5	0.592	0.707
A0A401PZS9	481624.1	342838.5	0.5	0.105	0.315
S9XF83	156183.4	111047.8	0.5	0.528	0.660
A0A401RSX2	137144.2	97486.3	0.5	0.622	0.730
A0A401NUP0	21893.9	14738.4	0.6	0.221	0.421
A0A401T110	55413.8	37260.6	0.6	0.269	0.451
A0A401SQN1	39719	26409.8	0.6	0.105	0.315
A0A401PJB4	119545.4	79453.5	0.6	0.244	0.437
A0A401NT95	75505.6	49877.9	0.6	0.403	0.555
H2RKV7	112271.9	73941.1	0.6	0.199	0.402
W5QCP6	49334.7	32173.9	0.6	0.256	0.444
A0A401PRA5	360917.6	234472	0.6	0.264	0.449
V9LAH8	280298.9	182024.7	0.6	0.491	0.630
A0A401NWZ9	1462017	949298.2	0.6	0.178	0.382
A0A401RQB3	123996.5	79809.4	0.6	0.442	0.588
A0A401SW95	286607.7	183542.2	0.6	0.626	0.730
A0A401P0G6	160456.3	102269.6	0.6	0.552	0.682
A0A401NHN6	65645	41750	0.7	0.329	0.494
A0A401Q7W5	59787.3	37965	0.7	0.175	0.382
A0A401NL15	1670710.5	1039466.1	0.7	0.166	0.377
A0A401NUV5	142801.1	88742.6	0.7	0.085	0.305
A0A401QFQ4	299719.7	185774.5	0.7	0.342	0.503
H2ZXQ2	45352.1	28106.7	0.7	0.581	0.706
V9KCN4	95222.9	58481.1	0.7	0.308	0.481
A0A401Q363	55820.7	34086.1	0.7	0.185	0.390
A0A401NTL9	53417	32425.9	0.7	0.17	0.378
G1R418	16812.2	10201.4	0.7	0.456	0.601
A0A401NGM5	47928.3	28881	0.7	0.399	0.552
A0A401NQI7	25677	15356.4	0.7	0.47	0.617
Z4YHI2	39841.7	23807.4	0.7	0.602	0.714
A0A3P9DDJ3	33715.2	19925.5	0.8	0.599	0.714
A0A1S3FEE1	46398.3	26850	0.8	0.47	0.617
A0A401SIU2	43534	25170.4	0.8	0.614	0.724
F8QZI2	44338.3	25530	0.8	0.479	0.624
M3ZVU2	268746.9	153611.8	0.8	0.687	0.776
A0A401SD42	46996.9	26844.6	0.8	0.268	0.451
A0A401PXA0	293146.4	166622.7	0.8	0.033	0.212
A0A2J8QHM0	9253.8	5214.2	0.8	0.099	0.315
A0A401P4V3	26247.6	14744.5	0.8	0.386	0.542
V9KPP4	127474.6	71465.6	0.8	0.268	0.451
P02768	103912.2	57868.4	0.8	0.297	0.473
H6VRG1	626125	348565.9	0.8	0.288	0.466
A0A401PUD0	118433.1	65915.9	0.8	0.312	0.486
H2QWC3	37837.9	20912.4	0.9	0.291	0.468
A0A401PCH9	105002.4	56955.4	0.9	0.177	0.382
A0A401NH87	113246	60133.4	0.9	0.07	0.288
A0A401PAL6	96230.2	51045	0.9	0.302	0.477
A0A401NUX9	601845	318964.7	0.9	0.498	0.635
A0A401NMQ4	609191.3	319814.7	0.9	0.357	0.518
A0A401P8W1	234417.1	122703.5	0.9	0.168	0.377
A0A401T0D6	38896.6	20298.2	0.9	0.105	0.315
A0A401QK39	80403.4	41139.2	1	0.329	0.494
A0A401NZC4	4119336.7	2085965.5	1	0.301	0.477
A0A401P3W7	930045.3	467047.3	1	0.035	0.214
A0A401PFM3	977584.7	483883.6	1	0.252	0.443
A0A4W4GLY9	634231.5	311873	1	0.589	0.707
A0A401PJG9	78009.6	38319.1	1	0.271	0.451
A0A1L8GY81	473919.3	231991.9	1	0.319	0.491
A0A401NWE1	341067.2	165770.4	1	0.385	0.542
A0A401PKI8	154858.1	74729.1	1.1	0.246	0.439
A0A402G878	309832.8	149492	1.1	0.159	0.371
A0A401PRM1	322662.8	155308.8	1.1	0.076	0.292
A0A401PF86	185495.4	89061.2	1.1	0.003	0.084
A0A2R9AM84	291170.1	139174.4	1.1	0.299	0.475
A0A401PKR8	130047.4	61735.3	1.1	0.478	0.624
A0A401NPZ9	444663.9	208544.7	1.1	0.038	0.215
W5KIW4	124412.3	58291.9	1.1	0.514	0.646
A0A401T0F3	61157.7	28500.9	1.1	0.253	0.443
A0A401SB34	45664	20970.1	1.1	0.119	0.326
A0A401PUL5	1142676.2	523742.1	1.1	0.035	0.214
A0A401PQ63	133274.6	60907.5	1.1	0.161	0.372
A0A401SV03	38370.7	17399.7	1.1	0.178	0.382
A0A4D9DMY7	37102.4	16652.8	1.2	0.252	0.443
A0A401P8D4	461500.7	205649.2	1.2	0.364	0.524
A0A401NX10	26617.7	11572.3	1.2	0.291	0.468
V9HW43	36947.3	16059.4	1.2	0.219	0.421
A0A401NY41	86370.7	37484.2	1.2	0.002	0.076
A0A091DIG8	413460.7	178443.8	1.2	0.342	0.503
A0A340YEK8	80115.3	34266.1	1.2	0.484	0.627
H2TFF9	262899.7	112432.2	1.2	0.037	0.215
A0A401NRL5	301076.5	128527.7	1.2	0.039	0.215
A0A401NV70	509790	215583.8	1.2	0.092	0.315
A0A401RZ63	52629.1	22143.5	1.2	0.397	0.551
A0A401Q1T6	237016.5	99313.3	1.3	0.051	0.250
A0A401P8S4	66381.9	27560.6	1.3	0.2	0.402
A0A093INE7	55911.2	22553.3	1.3	0.284	0.465
A0A401P3P7	31342.6	12581.2	1.3	0.26	0.446
A0A401P4G8	155878.2	61925.6	1.3	0.158	0.371
A0A401P1U4	344347.9	135369.6	1.3	0.072	0.291
K4FUS5	23955.7	9303.5	1.4	0.323	0.494
A0A401PFP7	29803.9	11563.2	1.4	0.292	0.468
A0A401PK06	5223051.5	2021326.5	1.4	0.102	0.315
G3QD33	59820.1	22988.8	1.4	0.21	0.412
A0A401NFR7	170170.7	65086.4	1.4	0.093	0.315
A0A401NT99	1702516.3	645428.8	1.4	0.076	0.292
A0A401NGW9	113116.5	42017.9	1.4	0.34	0.503
A0A401NPP1	179883.4	66613.9	1.4	0.194	0.402
Q801L8	63036.5	23239.9	1.4	0.112	0.320
W5U648	74878.8	27584.8	1.4	0.105	0.315
U3J9N2	47504	17463.2	1.4	0.232	0.427
A0A401QGS3	863564.6	311363.2	1.5	0.279	0.460
A0A401PGK1	1268683.8	456749.5	1.5	0.369	0.528
H0WJH5	77158.2	27438.7	1.5	0.389	0.545
P11418	46920.5	16640.7	1.5	0.429	0.577
Q8N1N4	19406.5	6836	1.5	0.39	0.545
A0A401P2Q1	37694.7	13220.4	1.5	0.091	0.315
A0A401Q306	194510.2	66493	1.5	0.494	0.633
A0A401P0M7	338343.1	114735.6	1.6	0.052	0.251
A0A2Y9KPX9	54476.6	18448.4	1.6	0.041	0.221
A0A401PRK0	85270.5	28808.6	1.6	0.174	0.382
A0A401NYQ0	62290.2	20781.4	1.6	0.056	0.251
A0A401S035	129363.1	42658.1	1.6	0.003	0.084
A0A411HEF9	121526.2	38803.5	1.6	0.421	0.571
V9LJ14	274182.9	87044.2	1.7	0.509	0.642
A0A401S0T3	35836.8	11337.5	1.7	0.121	0.326
A0A401T5S9	2764941.3	860343.9	1.7	0.223	0.424
V9KDN5	135986.4	41701.6	1.7	0.232	0.427
A0A401PCL8	488611.9	149212.8	1.7	0.029	0.209
A0A401Q7N2	474829.9	142886.1	1.7	0.239	0.431
P08779	476498.8	142985.5	1.7	0.25	0.442
A0A401SVA3	59150.7	17600.7	1.7	0.055	0.251
A0A401PDJ7	1524278.5	452767.9	1.8	0.002	0.076
A0A401SGF6	273472.7	80830	1.8	0.127	0.337
A0A401NUF3	220163.9	64677.9	1.8	0.042	0.224
A0A401NP72	87801.5	25570.3	1.8	0.048	0.240
A0A5A9PI24	455115.7	131517.4	1.8	0.067	0.281
A0A401PWZ3	182069.2	52504.7	1.8	0.11	0.320
A0A401P291	472930.7	134683.7	1.8	0.185	0.390
A0A401PKN5	102293.8	29037.7	1.8	0.148	0.358
A0A401RX40	70020.6	19856.5	1.8	0.051	0.250
V9KMM8	158390	44232.1	1.8	0.136	0.344
A0A5A9NAC0	90329	24622.6	1.9	0.196	0.402
A0A2I0TYV9	62696.2	17003.3	1.9	0.237	0.430
A0A401PA50	328251.1	85902	1.9	0.025	0.199
A0A4D9ER56	45617.8	11610.5	2	0.083	0.305
A0A401Q4C5	67844.5	16945.9	2	0.023	0.192
Q5D862	74034.2	18241.3	2	0.164	0.374
E3TE60	147081.6	35921.8	2	0.179	0.382
A0A401RFG8	909429.8	221571.3	2	0.061	0.267
A0A401P7X9	89181.2	21545.5	2	0.136	0.344
A0A3N0XLJ9	33064.1	7974.2	2.1	0.016	0.182
L8HYB8	63107.2	15168.6	2.1	0.195	0.402
A0A5N5JXN9	53747.7	12682.1	2.1	0.031	0.212
A0A401PFX2	1111838.8	261615.1	2.1	0	0.000
A0A401PYX0	11826589	2760857.8	2.1	0.011	0.163
A0A1S3FWV5	70294.4	15961.6	2.1	0.116	0.326
A0A401NZR3	43678.9	9527.6	2.2	0.073	0.291
A0A401NRF1	3153938.2	681358.6	2.2	0.307	0.481
V9KUK2	334445.7	72066.9	2.2	0.099	0.315
A0A401NHG1	596927.9	125875.7	2.2	0.101	0.315
A0A401PYX3	29014.8	6050.1	2.3	0.102	0.315
A0A401PU26	96766.6	19672.2	2.3	0.366	0.525
Q6EE43	91288.9	18104.7	2.3	0.101	0.315
A0A401SX58	100142.9	19845.9	2.3	0.202	0.402
A0A401Q775	94837.6	18647.6	2.3	0.112	0.320
V9L764	120624.8	22935.4	2.4	0.164	0.374
A0A401PWB8	1425185	267390.7	2.4	0.053	0.251
A0A401P8Z9	170719.3	31745.3	2.4	0.107	0.319
A0A401PEU0	41726.7	7734.2	2.4	0.103	0.315
A0A401PKK7	6928724.5	1283315.6	2.4	0.033	0.212
A0A401RL99	109545.2	19526.5	2.5	0.146	0.358
Q66KA9	139637.9	24861.3	2.5	0.151	0.360
A0A401PXL5	203018.5	35956.2	2.5	0.012	0.169
A0A401SVD6	61550	10740.4	2.5	0.207	0.409
A0A401PC98	310803.5	53732.3	2.5	0.163	0.374
A0A401P350	71219.4	11733.8	2.6	0.15	0.359
A0A401PQ52	560574.3	88590.3	2.7	0.056	0.251
A0A401PS40	83133.4	12903.7	2.7	0.003	0.084
A0A401P7T0	594863.4	89890.7	2.7	0.004	0.107
A0A401NLF2	1161430.9	155012.5	2.9	0.084	0.305
A0A401P5R6	486978	61122.4	3	0.033	0.212
A0A401RRE5	1135496.7	142264.2	3	0.008	0.138
A0A401NWA4	544503.1	65833.3	3	0.014	0.174
A0A6A4S9U9	840108.7	92641.5	3.2	0.329	0.494
A0A401SQE4	171255.3	18785.9	3.2	0.259	0.446
A0A3S2PPF5	201330.2	21087.4	3.3	0.121	0.326
C0H987	135695.3	13956	3.3	0.374	0.533
A0A401Q5R0	2869.5	271.9	3.4	0.315	0.489
W5M727	176674.5	16119.9	3.5	0.194	0.402
A0A401Q7R7	338185.4	30311.7	3.5	0.404	0.555
A0A401PL52	98069.2	8775.5	3.5	0.097	0.315
K4FTV1	8161652	685330.8	3.6	0.391	0.545
S7PK83	82611.1	6760.8	3.6	0.082	0.304
A0A401NWJ4	159019.6	12930.9	3.6	0.011	0.163
A0A672TLM6	162007.7	13050.3	3.6	0.094	0.315
A0A401PKP4	36358.2	2839.2	3.7	0.039	0.215
A0A401NLA5	534680.6	41458.8	3.7	0.023	0.192
W5MQD5	237098.6	17822.2	3.7	0.378	0.535
A0A401NGH4	176777.7	10564.6	4.1	0.097	0.315
A0A401SSQ1	4654110	231086.9	4.3	0.082	0.304
A0A401PLP7	61479.5	2684	4.5	0.145	0.358
A0A401SGX1	2074549.3	88212.9	4.6	0.063	0.271
A0A401PVU9	85133.6	3574.6	4.6	0.036	0.214
A0A401SRY9	418036.1	17023.8	4.6	0.284	0.465
A0A401PWC2	576678.4	21470.2	4.7	0.112	0.320
A0A3P9ACG1	391520.8	13702.6	4.8	0.171	0.379
A0A401P183	414756	9717.9	5.4	0.168	0.377
A0A3Q0H5V1	878369.2	12952.1	6.1	0.121	0.326
A0A401SGE5	553959.6	3700.8	7.2	0.005	0.111
Z4YHI2	39841.7	23807.4	0.7	0.602	0.714
